# Supplementary material for: Neutrophil-to-Lymphocyte Ratio as an Independent Predictor of In-Hospital Mortality in Patients with Acute Intracerebral Hemorrhage
Source: Medicina (Kaunas). 2021 Jun 15;57(6):622. doi: 10.3390/medicina57060622 (PMC8232097; doi:10.3390/medicina57060622)
Supplement: Supplementary file 1 [file medicina-57-00622-s001.zip]

Archive with 1 entries (1 files):
- medicina-1248066-supplementary.pdf
